# Supplementary material for: Publication bias and the tourism-led growth hypothesis
Source: PLoS One. 2021 Oct 14;16(10):e0258730. doi: 10.1371/journal.pone.0258730 (PMC8516250; doi:10.1371/journal.pone.0258730)
Supplement: S1 Data — (XLSX) [file pone.0258730.s001.xlsx]

## Sheet: Annual
Period	LY	LK	LTA	LTR	LTI	LRER	LEX	D1	D2
1995	8.53699	9.45001	10.2751	16.4962	-1.36232	0.744401	0.239759	0	0
1996	8.534	9.50143	10.2036	16.715	-1.64186	0.719056	0.208618	0	0
1997	8.5291	9.51571	10.1659	16.9674	-1.7895	0.7808	0.2339	0	0
1998	8.55166	9.54115	10.2036	16.4142	-1.64186	0.93199	0.400155	0	0
1999	8.58511	9.56288	10.3417	16.5289	-1.10143	0.953584	0.469461	0	0
2000	8.61323	9.58815	10.4631	16.2585	-0.626672	1.01651	0.564463	0	0
2001	8.64338	9.62768	10.3735	16.3894	-0.977228	1.20941	0.753101	0	0
2002	8.67158	9.66788	10.5187	16.2857	-0.409288	1.18884	0.786267	0	0
2003	8.68674	9.69143	10.5966	16.7644	-0.104307	1.09888	0.763555	0	0
2004	8.67692	9.71133	10.6213	16.8491	-0.0077117	0.955537	0.678827	0	0
2005	8.68579	9.73507	10.6454	16.8587	0.0865557	0.89974	0.664252	0	0
2006	8.66973	9.75025	10.5713	16.7928	-0.20335	0.824065	0.706005	0	0
2007	8.61861	9.76215	10.7364	16.7419	0.442431	0.807606	0.678507	1	0
2008	8.64138	9.77263	10.8198	16.8143	0.768614	0.76787	0.663947	1	0
2009	8.6591	9.79822	10.7299	16.8806	0.416835	0.773218	0.710247	1	0
2010	8.69341	9.84586	10.76	16.6662	0.534874	0.645	0.645	0	1
2011	8.72496	9.91493	10.7364	17.2405	0.442431	0.563431	0.547515	0	1
2012	8.74182	9.97404	10.7664	17.3292	0.559713	0.535866	0.542038	0	1
2013	8.7196	9.99507	10.7831	17.5372	0.625187	0.608301	0.573075	0	1
2014	8.74741	10.0181	10.8277	17.3766	0.799784	0.70074	0.647303	0	1
2015	8.7863	10.0449	10.893	17.5867	1.05516	0.763861	0.751548	0	1
2016	8.81605	10.069	10.987	17.8161	1.42272	0.804313	0.811794	0	1
2017	8.83418	10.1013	11.0429	17.6752	1.64153	0.774242	0.81768	0	1
2018	8.82549	10.1163	10.8967	17.6091	1.06968	0.751365	0.82095	0	1

## Sheet: Quarterly
Period	LY	LK	LTA	LTR	LTI	LRER	LEX	D1	D2
1995Q1	8.53769	9.4226	10.3092	16.4214	-1.22864	0.772955	0.263779	0	0
1995Q2	8.5373	9.44242	10.285	16.4699	-1.32325	0.75029	0.245415	0	0
1995Q3	8.53679	9.45992	10.263	16.5204	-1.40963	0.733068	0.230577	0	0
1995Q4	8.53617	9.47509	10.243	16.573	-1.48776	0.721289	0.219265	0	0
1996Q1	8.53542	9.48795	10.2251	16.6277	-1.55764	0.714953	0.21148	0	0
1996Q2	8.53455	9.49848	10.2094	16.6845	-1.61928	0.71406	0.207221	0	0
1996Q3	8.53357	9.50669	10.1957	16.7434	-1.67268	0.71861	0.206489	0	0
1996Q4	8.53246	9.51259	10.1842	16.8044	-1.71783	0.728603	0.209283	0	0
1997Q1	8.52664	9.50862	10.1682	16.9986	-1.78027	0.74367	0.202393	0	0
1997Q2	8.52713	9.51288	10.1635	17.0113	-1.79873	0.764696	0.217524	0	0
1997Q3	8.52934	9.51785	10.1635	16.9737	-1.79873	0.791313	0.241466	0	0
1997Q4	8.53326	9.52351	10.1682	16.8858	-1.78027	0.82352	0.274219	0	0
1998Q1	8.54149	9.53219	10.1738	16.5173	-1.7586	0.895543	0.352957	0	0
1998Q2	8.54781	9.53831	10.1895	16.4207	-1.69714	0.92524	0.388462	0	0
1998Q3	8.55482	9.54421	10.2114	16.3659	-1.61113	0.946838	0.417907	0	0
1998Q4	8.5625	9.54987	10.2397	16.3529	-1.50057	0.960337	0.441293	0	0
1999Q1	8.5734	9.55418	10.2926	16.5461	-1.29383	0.939028	0.439456	0	0
1999Q2	8.58143	9.55983	10.326	16.5507	-1.16282	0.94701	0.458389	0	0
1999Q3	8.58913	9.56571	10.3585	16.5313	-1.03593	0.957575	0.478928	0	0
1999Q4	8.59649	9.5718	10.3899	16.4877	-0.913132	0.970722	0.501072	0	0
2000Q1	8.60237	9.57645	10.4506	16.2972	-0.675751	0.972601	0.514206	0	0
2000Q2	8.60952	9.58365	10.4677	16.2546	-0.608644	0.996456	0.543809	0	0
2000Q3	8.61681	9.59175	10.4717	16.2372	-0.593119	1.02843	0.579264	0	0
2000Q4	8.62422	9.60075	10.4625	16.2448	-0.629176	1.06854	0.620571	0	0
2001Q1	8.63238	9.61275	10.3704	16.377	-0.989285	1.17043	0.706654	0	0
2001Q2	8.6398	9.62267	10.3627	16.395	-1.01952	1.20531	0.744096	0	0
2001Q3	8.64709	9.63264	10.3696	16.3984	-0.992344	1.22685	0.771822	0	0
2001Q4	8.65426	9.64265	10.3912	16.3872	-0.907765	1.23505	0.789831	0	0
2002Q1	8.66304	9.65541	10.4747	16.2336	-0.581178	1.2074	0.782561	0	0
2002Q2	8.66928	9.66442	10.5068	16.2441	-0.455628	1.19792	0.78736	0	0
2002Q3	8.6747	9.67239	10.5347	16.291	-0.346513	1.1841	0.788667	0	0
2002Q4	8.6793	9.67931	10.5584	16.3742	-0.253833	1.16595	0.786481	0	0
2003Q1	8.68496	9.68317	10.5757	16.6465	-0.186115	1.14096	0.781763	0	0
2003Q2	8.68718	9.68882	10.5919	16.7416	-0.122893	1.11513	0.772209	0	0
2003Q3	8.68785	9.69426	10.6047	16.812	-0.0726964	1.08597	0.758778	0	0
2003Q4	8.68696	9.69946	10.6142	16.8578	-0.0355235	1.05347	0.741472	0	0
2004Q1	8.67768	9.70327	10.6122	16.8291	-0.0435712	0.995612	0.699638	0	0
2004Q2	8.6764	9.70848	10.6183	16.8455	-0.0195679	0.965248	0.682841	0	0
2004Q3	8.67628	9.71394	10.6244	16.8573	0.00428997	0.940355	0.670428	0	0
2004Q4	8.67733	9.71964	10.6305	16.8644	0.0280023	0.920934	0.662399	0	0
2005Q1	8.68636	9.72751	10.6517	16.8669	0.111232	0.923769	0.660916	0	0
2005Q2	8.68702	9.73291	10.6516	16.8645	0.110788	0.908578	0.660793	0	0
2005Q3	8.68612	9.73777	10.6454	16.8575	0.0863337	0.892144	0.66419	0	0
2005Q4	8.68366	9.7421	10.633	16.8458	0.0378682	0.874467	0.671108	0	0
2006Q1	8.68123	9.74507	10.5617	16.8152	-0.240836	0.843191	0.701168	0	0
2006Q2	8.67502	9.74865	10.5582	16.7997	-0.254832	0.827973	0.707278	0	0
2006Q3	8.66662	9.75204	10.5695	16.7851	-0.210348	0.816456	0.70906	0	0
2006Q4	8.65603	9.75522	10.5958	16.7714	-0.107383	0.808641	0.706513	0	0
2007Q1	8.62623	9.75791	10.6873	16.7417	0.250201	0.817416	0.686797	1	0
2007Q2	8.61807	9.7608	10.7234	16.7367	0.391671	0.811846	0.680732	1	0
2007Q3	8.61453	9.7636	10.7545	16.7394	0.513166	0.804822	0.675474	1	0
2007Q4	8.6156	9.7663	10.7804	16.7498	0.614687	0.796342	0.671026	1	0
2008Q1	8.63363	9.76634	10.8156	16.7881	0.752227	0.775727	0.659898	1	0
2008Q2	8.63901	9.7699	10.8256	16.8058	0.7914	0.76861	0.660062	1	0
2008Q3	8.64407	9.77441	10.8248	16.8232	0.7882	0.764312	0.664029	1	0
2008Q4	8.64882	9.77986	10.8131	16.8401	0.742628	0.762831	0.6718	1	0
2009Q1	8.64987	9.78518	10.7448	16.8996	0.475343	0.792082	0.710314	1	0
2009Q2	8.65533	9.79295	10.7298	16.8986	0.416762	0.785071	0.714917	1	0
2009Q3	8.66183	9.80211	10.7224	16.8801	0.387544	0.769713	0.712549	1	0
2009Q4	8.66937	9.81264	10.7224	16.844	0.38769	0.746006	0.703209	1	0
2010Q1	8.68097	9.82465	10.7571	16.6234	0.523497	0.685793	0.674505	0	1
2010Q2	8.68938	9.8379	10.7613	16.6191	0.539852	0.656654	0.656179	0	1
2010Q3	8.69761	9.85249	10.7621	16.6641	0.543052	0.630431	0.635837	0	1
2010Q4	8.70567	9.86842	10.7596	16.7583	0.533096	0.607123	0.613481	0	1
2011Q1	8.71543	9.89058	10.7369	17.101	0.444328	0.585581	0.569695	0	1
2011Q2	8.7224	9.90723	10.7343	17.2142	0.434325	0.568564	0.551075	0	1
2011Q3	8.72845	9.92325	10.7351	17.2971	0.43743	0.554922	0.538204	0	1
2011Q4	8.73358	9.93865	10.7393	17.3496	0.453642	0.544656	0.531084	0	1
2012Q1	8.74161	9.95783	10.7572	17.2773	0.523827	0.530578	0.538386	0	1
2012Q2	8.74338	9.97023	10.7639	17.307	0.54991	0.529936	0.539299	0	1
2012Q3	8.74271	9.98024	10.7697	17.344	0.572754	0.535545	0.542494	0	1
2012Q4	8.7396	9.98788	10.7747	17.3886	0.592361	0.547404	0.547971	0	1
2013Q1	8.72011	9.98687	10.7725	17.5168	0.583584	0.578012	0.554688	0	1
2013Q2	8.71769	9.99225	10.7784	17.5457	0.606773	0.597371	0.565146	0	1
2013Q3	8.71838	9.99776	10.7861	17.5517	0.636781	0.61798	0.578305	0	1
2013Q4	8.72221	10.0034	10.7955	17.5346	0.67361	0.63984	0.594162	0	1
2014Q1	8.73525	10.0089	10.8078	17.3789	0.721688	0.670656	0.614777	0	1
2014Q2	8.74289	10.0149	10.8202	17.362	0.770386	0.691933	0.63521	0	1
2014Q3	8.75123	10.0211	10.834	17.3682	0.824133	0.711378	0.657519	0	1
2014Q4	8.76026	10.0276	10.849	17.3975	0.882929	0.728991	0.681705	0	1
2015Q1	8.77315	10.0353	10.8641	17.5049	0.94187	0.743732	0.719331	0	1
2015Q2	8.7823	10.0419	10.8822	17.5586	1.01273	0.758096	0.742642	0	1
2015Q3	8.79088	10.0482	10.9021	17.6136	1.09059	0.771042	0.763204	0	1
2015Q4	8.79889	10.0544	10.9238	17.6697	1.17547	0.782572	0.781015	0	1
2016Q1	8.80671	10.0587	10.9577	17.7879	1.30813	0.800163	0.797695	0	1
2016Q2	8.81342	10.0652	10.9788	17.8221	1.39072	0.805868	0.809359	0	1
2016Q3	8.81941	10.0723	10.9975	17.8332	1.46401	0.807166	0.817626	0	1
2016Q4	8.82467	10.0798	11.0139	17.8211	1.52801	0.804056	0.822495	0	1
2017Q1	8.83157	10.0919	11.0535	17.7163	1.68302	0.784395	0.815882	0	1
2017Q2	8.83443	10.0989	11.0549	17.6858	1.68831	0.777327	0.81719	0	1
2017Q3	8.83561	10.1048	11.0436	17.6599	1.64418	0.770708	0.818334	0	1
2017Q4	8.83511	10.1097	11.0197	17.6387	1.55063	0.764539	0.819315	0	1
2018Q1	8.83294	10.1134	10.9831	17.6222	1.40767	0.75882	0.820133	0	1
2018Q2	8.82909	10.116	10.934	17.6104	1.21529	0.753551	0.820786	0	1
2018Q3	8.82356	10.1176	10.8722	17.6032	0.973487	0.74873	0.821277	0	1
2018Q4	8.81636	10.1181	10.7977	17.6007	0.682272	0.74436	0.821603	0	1
